# Supplementary material for: Identification of CD133+ intercellsomes in intercellular communication to offset intracellular signal deficit
Source: eLife. 2023 Oct 17;12:RP86824. doi: 10.7554/eLife.86824 (PMC10581692; doi:10.7554/eLife.86824)
Supplement: Figure 7—source code 1. [file elife-86824-fig7-code1.zip]

Archive with 10 entries (10 files):
- Entropy.Rds
- IEG_mean_expression.Rds
- Liver_IEG.txt
- Meta_cell.Rds
- Normalized.dat.Rds
- README.html
- __MACOSX/._README.html
- Seeds.Rds
- Simulation.R
- __MACOSX/._Simulation.R
