# Supplementary material for: Identification of CD133+ intercellsomes in intercellular communication to offset intracellular signal deficit
Source: eLife. 2023 Oct 17;12:RP86824. doi: 10.7554/eLife.86824 (PMC10581692; doi:10.7554/eLife.86824)
Supplement: Figure 7—source code 1. [file elife-86824-fig7-code1.zip › Liver_IEG.txt]

GeneName	Class	Change	Note
Fos	TF	Up
Jun	TF	Up
Egr1	TF	Up
Ier2	TF	Up
Atf3	TF	Up	probably cooperates with Jun
Junb	TF	Up
Myc	TF	Up
Crem	TF	Up	required for liver regeneration
Ets2	TF	Up	proto-oncogene
Ier3	Cell cycle control and apoptosis	Up
Lepr	Membrane associated genes	Up	RTK; AP-1 and stat3 may bind to the promoter
Egfr
